# Supplementary material for: Zinc Uptake by HIV-1 Viral Particles: An Isotopic Study
Source: Int J Mol Sci. 2023 Oct 17;24(20):15274. doi: 10.3390/ijms242015274 (PMC10607083; doi:10.3390/ijms242015274)
Supplement: Supplementary file 1 [file ijms-24-15274-s001.zip]

Archive with 1 entries (1 files):
- ijms-2652675-supplementary.pdf
